# Supplementary material for: The Venom Proteome of the Ecologically Divergent Australian Elapid, Southern Death Adder Acanthophis antarcticus
Source: Toxins (Basel). 2025 Jul 14;17(7):352. doi: 10.3390/toxins17070352 (PMC12298325; doi:10.3390/toxins17070352)
Supplement: Supplementary file 1 [file toxins-17-00352-s001.zip]

Archive with 3 entries (3 files):
- Supplementary File S1  Toxin Table.xlsx
- Supplementary File S2 Toxin Quantification.xlsx
- Supplementary File S3 Intact masses.xlsx
