# Supplementary material for: The Venom Proteome of the Ecologically Divergent Australian Elapid, Southern Death Adder Acanthophis antarcticus
Source: Toxins (Basel). 2025 Jul 14;17(7):352. doi: 10.3390/toxins17070352 (PMC12298325; doi:10.3390/toxins17070352)
Supplement: Supplementary file 1 [file toxins-17-00352-s001.zip › Supplementary File S1 Toxin Table.xlsx]

## Sheet: Sheet1
Peak	Retention Time (minutes)	Area (peak integration 214nm)	SDS-PAGE lane/band	Area (%of SDS-PAGE lane)	Area sample	MS1	Total abundance	Mass (Da)	10lpg	Protein Coverage	Unique peptides	Identity Accession number	Identity Entry (BLAST)	Identity Entry name (BLAST)	Protein Family	Identity Toxin (former designation-or closest match)	Toxin (re-assigned name	Supporting Peptides	m/z	z
1	35		1														No protein
2	63	0.005	2	1	8.1992 E3		0.5	11699	152.5	0.4	3	shannon 40453	P01385	3L21_ACAAN	3FTx	Alpha-elapitoxin-Aa2b	3FTx alpha elapitoxin Aa2b	GYNNPQTCPPGENVCFTRTWCDAFCSSR	1055.96	2
																		VVELGCAATCPIPK	757.888	2
3	64	0.235	3	1	7.3464 E5		23.5	11699	265.57	0.51	12	shannon 40453	P01385	3L21_ACAAN	3FTx	Alpha-elapitoxin-Aa2b	3FTx alpha elapitoxin Aa2b	GYNNPQTCPPGENVCFTR/TWCDAFCSSR/GKVVELGCAATCPIPK	3 adjoining peptides 1055.9574, 645.2549, 850.4477	2
																		CNPFPVRPR	493.746	2
4	70	0.05	4A	0.634	2.6495 E5		3.17	11699	206.47	0.51	7	shannon 40453	P01385	3L21_ACAAN	3FTx	Alpha-elapitoxin-Aa2b	3FTx alpha elapitoxin Aa2b	GYNNPQTCPPGENVCFTR/TWCDAFCSSR/GKVVELGCAATCPIPK	3 adjoining peptides 1055.9590, 645.2551, 850.4442	2
																		CNPFPVRPR	381.534	3
			4B	0.366	1.5591 E3			11699	141.01	0.4	3	shannon 40453	P01385	3L21_ACAAN	3FTx	Alpha-elapitoxin-Aa2b	3FTx alpha elapitoxin Aa2b	GYNNPQTCPPGENVCFTR/TWCDAFCSSR	2 adjoining peptides 1055.9587, 645.2604	2
																		VVELGCAATCPIPK	757.888	2
					1.5591 E3			13211	141.01	0.36	3	shannon 56914	P01384	3L21_NOTSC	3FTx	Alpha-elapitoxin-Aa2b	Alpha-elapitoxin-Aa	GYNNPQTCPPGENVCFTR/WCDAFCSSR	2 adjoining peptides 1055.9587, 645.2604	2
																		VVELGCAATCPIPK	757.888	2
					7.003 E4		1.79731	20651	217.71	0.49	7	oases 17552	P20252	PA2B_PSEAU	PLA2	Basic phospholipase A2 PA-5	PLA2 elapitoxin Aa4	MIECANK/GSRPSLDYMNYGCYCGTEDR/GTPVDELDR	3 adjoining peptides 433.1983, 806.3238, 501.2477	2/3/2
																		AHDDCYA	654.761	2
																		MTSYSWK/CANDVPICNSK/TQCQHFVCHCDLWATK	3 adjoining peptides 451.7073, 639.2858, 697.6376	2/2/3
																		NNFGIDTK	454.726	2
5	74	0.105	5A	0.875	1.0429 E5			11699	188.32	0.49	6	shannon 40453	P01385	3L21_ACAAN	3FTx	Alpha-elapitoxin-Aa2b	3FTx alpha elapitoxin Aa2b	GYNNPQTCPPGENVCFTR/TWCDAFCSSR	2 adjoining peptides 1055.9561, 645.2569	2
																		VVELGCAATCPIPK	757.892	2
																		CNPFPVRPR	571.799	2
			5B	0.215	7.3984 E2			11699	139.54	0.4	3	shannon 40453	P01385	3L21_ACAAN	3FTx	Alpha-elapitoxin-Aa2b	3FTx alpha elapitoxin Aa2b	GYNNPQTCPPGENVCFTR/TWCDAFCSSR	2 adjoining peptides 1055.9554, 645.2595	2
																		VVELGCAATCPIPK	755.896	2
					7.3984 E2			13211	139.54	0.36	3	shannon 56914	P01384	3L21_NOTSC	3FTx	Alpha-elapitoxin-Aa2b	3FTx alpha elapitoxin Aa2b	GYNNPQTCPPGENVCFTR/TWCDAFCSSR	2 adjoining peptides 1055.9554, 645.2595	2
																		VVELGCAATCPIPK	755.896	2
					1.8845 E3			20651	139.28	0.31	2	oases 17552	P20252	PA2B_PSEAU	PLA2	Basic phospholipase A2 PA-5	PLA2 elapitoxin Aa4	PSLDYMNYGCYCGTEDR/GTPVDELDR	2 adjoining peptides 1058.9030, 501.2472	2
																		AHDDCYAEAEK	654.762	2
																		CANDVPICNSK	639.284	2
																		NNFGIDTK	454.728	2
6	77	0.051	6A	0.606	2.5569 E5			11699	197.58	0.49	6	shannon 40453	P01385	3L21_ACAAN	3FTx	Alpha-elapitoxin-Aa2b	3FTx alpha elapitoxin Aa2b	GYNNPQTCPPGENVCFTR/TWCDAFCSSR	2 adjoining peptides 1055.9586, 645.2565	2
																		VVELGCAATCPIPK	757.891	2
																		CNPFPVRPR	571.798	2
			6B	0.394	4.2363 E2			11699	121.36	0.4	3	shannon 40453	P01385	3L21_ACAAN	3FTx	Alpha-elapitoxin-Aa2b	3FTx alpha elapitoxin Aa2b	GYNNPQTCPPGENVCFTR/TWCDAFCSSR	2 adjoining peptides 1055.9600, 645.2542	2
																		VVELGCAATCPIPK	757.89	2
7	78	0.084	7A	0.813	9.1668 E4			11699	213.87	0.49	6	shannon 40453	P01385	3L21_ACAAN	3FTx	Alpha-elapitoxin-Aa2b	3FTx alpha elapitoxin Aa2b	GYNNPQTCPPGENVCFTR/TWCDAFCSSR	2 adjoining peptides 1055.9614, 645.2569	2
																		VVELGCAATCPIPK	757.889	2
																		CNPFPVRPR	381.533	2
					9.1668 E4			13211	206.99	0.36	5	shannon 56914	P01384	3L21_NOTSC	3FTx	Alpha-elapitoxin-Aa2b	3FTx alpha elapitoxin Aa2b	GYNNPQTCPPGENVCFTR/TWCDAFCSSR	2 adjoining peptides 1055.9614, 645.2569	2
																		VVELGCAATCPIPK	757.889	2
			7B	0.187	7.3954 E2			11699	133.4	0.4	3	shannon 40453	P01385	3L21_ACAAN	3FTx	Alpha-elapitoxin-Aa2b	3FTx alpha elapitoxin Aa2b	GYNNPQTCPPGENVCFTR/TWCDAFCSSR	2 adjoining peptides 1055.9653, 645.2535	2
																		VVELGCAATCPIPK	757.88	2
					7.3954 E2			13211	133.4	0.36	3	shannon 56914	P01384	3L21_NOTSC	3FTx	Alpha-elapitoxin-Aa2b	3FTx alpha elapitoxin Aa2b	GYNNPQTCPPGENVCFTR/TWCDAFCSSR	2 adjoining peptides 1055.9653, 645.2535	2
																		VVELGCAATCPIPK	757.88	2
8	80	0.011	8	1	1.0624 E4			11699	155.92	0.49	4	shannon 40453	P01385	3L21_ACAAN	3FTx	Alpha-elapitoxin-Aa2b	3FTx alpha elapitoxin Aa2b	GYNNPQTCPPGENVCFTR/TWCDAFCSSR	2 adjoining peptides 1055.9618, 645.2560	2
																		VVELGCAATCPIPK	757.889	2
																		CNPFPVRPR	571.793	2
9	82	0.056	9A	0.839	4.93 E4			11699	189.95	0.4	4	shannon 40453	P01385	3L21_ACAAN	3FTx	Alpha-elapitoxin-Aa2b	3FTx alpha elapitoxin Aa2b	GYNNPQTCPPGENVCFTR/TWCDAFCSSR	2 adjoining peptides 1055.9589, 645.2572	2
																		VVELGCAATCPIPK	757.891	2
					4.93 E4			13211	180.96	0.36	4	shannon 56914	P01384	3L21_NOTSC	3FTx	Alpha-elapitoxin-Aa2b	3FTx alpha elapitoxin Aa2b	GYNNPQTCPPGENVCFTR/TWCDAFCSSR	2 adjoining peptides 1055.9589, 645.2572	2
																		VVELGCAATCPIPK	757.891	2
			9B	0.161	1.3102 E2			11699	129.82	0.4	4	shannon 40453	P01385	3L21_ACAAN	3FTx	Alpha-elapitoxin-Aa2b	3FTx alpha elapitoxin Aa2b	GYNNPQTCPPGENVCFTR/TWCDAFCSSR	2 adjoining peptides 1055.9525, 645.2548	2
																		VVELGCAATCPIPK	757.888	2
					1.3102 E2			13211	129.82	0.36	3	shannon 56914	P01384	3L21_NOTSC	3FTx	Alpha-elapitoxin-Aa2b	3FTx alpha elapitoxin Aa2b	GYNNPQTCPPGENVCFTR/TWCDAFCSSR	2 adjoining peptides 1055.9525, 645.2548	2
																		VVELGCAATCPIPK	757.888	2
					1.3178 E3			19423	117.94	0.27	4	oases 17518	A0A6J1W3K2	A0A6J1W3K2_9SAUR	PLA2	Basic phospholipase A2 paradoxin-like alpha chain	PLA2 elapitoxin Aa1	GGSGTPVDDLDR/CCQIHDDCYAEAEKR	2 adjoining peptides 594.7791,652.2664	0.666667
																		CYGSGPSCNSK	608.739	2
																		FVCACDSR	507.712	2
10	84	0.013	10A	0.733	1.3102 E2			11699	129.82	0.4	4	shannon 40453	P01385	3L21_ACAAN	3FTx	Alpha-elapitoxin-Aa2b	3FTx alpha elapitoxin Aa2b	GYNNPQTCPPGENVCFTR/TWCDAFCSSR	2 adjoining peptides 1055.9525, 645.2548	2
overlaps with Pk9																		VVELGCAATCPIPK	757.888	2
			10B	0.146	1.3102 E2			11699	129.82	0.4	4	shannon 40453	P01385	3L21_ACAAN	3FTx	Alpha-elapitoxin-Aa2b	3FTx alpha elapitoxin Aa2b	GYNNPQTCPPGENVCFTR/TWCDAFCSSR	2 adjoining peptides 1055.9525, 645.2548	2
																		VVELGCAATCPIPK	757.888	2
					1.3102 E2			13211	129.82	0.36	3	shannon 56914	P01384	3L21_NOTSC	3FTx	Alpha-elapitoxin-Aa2b	3FTx alpha elapitoxin Aa2b	GYNNPQTCPPGENVCFTR/TWCDAFCSSR	2 adjoining peptides 1055.9525, 645.2548	2
																		VVELGCAATCPIPK	757.888	2
					1.3178 E3			19423	117.94	0.27	4	oases 17518	A0A6J1W3K2	A0A6J1W3K2_9SAUR	PLA2	Basic phospholipase A2 paradoxin-like alpha chain	PLA2 elapitoxin Aa1	GGSGTPVDDLDR/CCQIHDDCYAEAEKR	2 adjoining peptides 594.7791,652.2664	0.666667
																		CYGSGPSCNSK	608.739	2
																		FVCACDSR	507.712	2
11	86	0.047	11A	0.773	5.1003 E5			11699	284.89	0.51	10	shannon 40453	P01385	3L21_ACAAN	3FTx	Alpha-elapitoxin-Aa2b	3FTx alpha elapitoxin Aa2b	GYNNPQTCPPGENVCFTR/TWCDAFCSSR/GKVVELGCAATCPIPK	3 adjoining peptides 1055.9576, 645.2572, 850.4460	2
																		CNPFPVRPR	571.798	2
			11B	22.3	3.728 E3			11699	133.86	0.4	3	shannon 40453	P01385	3L21_ACAAN	3FTx	Alpha-elapitoxin-Aa2b	3FTx alpha elapitoxin Aa2b	GYNNPQTCPPGENVCFTR/TWCDAFCSSR	2 adjoining peptides 1055.9563, 645.2538	2
																		VVELGCAATCPIPK	757.888	2
					3.728 E3			13211	133.86	0.36	3	shannon 56914	P01384	3L21_NOTSC	3FTx	Alpha-elapitoxin-Aa2b	3FTx alpha elapitoxin Aa2b	GYNNPQTCPPGENVCFTR/TWCDAFCSSR	2 adjoining peptides 1055.9563, 645.2538	2
																		VVELGCAATCPIPK	757.888	2
					7.4046 E2			12356	133.57	0.27	2	shannon 113452	F8J2E6	3L231_DRYCN	3FTx	Long neurotoxin 31	3FTx alpha elapitoxin Aa3	SEPCPPGENVCVTK	856.916	2
																		VIELGCAATCPPAEPK	787.353	2
					7.4046 E2			12298	133.57	0.27	2	shannon 45345	F8J2E6	3L231_DRYCN	3FTx	Long neurotoxin 31	3FTx alpha elapitoxin Aa3	SEPCPPGENVCVTK	856.916	2
																		VIELGCAATCPPAEPK	787.353	2
					2.3913 E3			28059	122.58	0.17	4	shannon 8464	Q3HXX5	NGFV4_TROCA	NGF	Venom nerve growth factor		QYFFETK	481.734	2
																		NPNPNPVPNECR	704.324	2
																		ALTMVDNQASWR	704.334	2
																		IDTACVCVISR	647.318	2
					1.2636 E3			15535	122.19	0.31	4	shannon 72253	P81236	PA2B1_ACAAN	PLA2	Basic phospholipase A2 acanthin-1	PLA2 elapitoxin Aa2	NLYQFGGMIQCANK	830.383	2
																		GTPVDELDR/CCQIHDNCYGEAEK	2 adjoining peptides 501.248, 595.2311	0.666667
																		NNICIGSK	401.724	2
12	87	0.007	12A	0.676
			12B	0.324	2.2831 E5			11699	209.57	0.49	6	shannon 40453	P01385	3L21_ACAAN	3FTx	Alpha-elapitoxin-Aa2b	3FTx alpha elapitoxin Aa2b	GYNNPQTCPPGENVCFTR/TWCDAFCSSR	2 adjoining peptides 1055.9586, 645.2590	2
																		VVELGCAATCPIPK	757.892	2
																		CNPFPVRPR	381.537	2
					2.4636 E2			12298	134.28	0.27	2	shannon 45345	F8J2E6	3L231_DRYCN	3FTx	Long neurotoxin 31	3FTx alpha elapitoxin Aa3	SEPCPPGENVCVTK	787.355	2
																		VIELGCAATCPPAEPK	856.914	2
					2.4636 E2			12356	134.28	0.27	2	shannon 113452	F8J2E6	3L231_DRYCN	3FTx	Long neurotoxin 31	3FTx alpha elapitoxin Aa3	SEPCPPGENVCVTK	787.355	2
																		VIELGCAATCPPAEPK	856.914	2
13	88	0.018	13A	0.611
			13B	0.389	9.4246 E1			11699	139.5	0.4	5	shannon 40453	P01385	3L21_ACAAN	3FTx	Alpha-elapitoxin-Aa2b	3FTx alpha elapitoxin Aa2b	GYNNPQTCPPGENVCFTR/TWCDAFCSSR	2 adjoining peptides 1055.9641, 645.2535	2
																		VVELGCAATCPIPK	757.892	2
					4.8394 E3			12356	196.76	0.5	5	shannon 113452	F8J2E6	3L231_DRYCN	3FTx	Long neurotoxin 31	3FTx alpha elapitoxin Aa3	SEPCPPGENVCVTK/TWCDAFCSIR	2 adjoining peptides 787.3521, 658283	2
																		VIELGCAATCPPAEPK/KDISCCSTDNCNTHP	2 adjoining peptides 856.9194, 603.5695	0.666667
					4.8394 E3			12356	196.76	0.5	5	shannon 45345	F8J2E6	3L231_DRYCN	3FTx	Long neurotoxin 31	3FTx alpha elapitoxin Aa3	SEPCPPGENVCVTK/TWCDAFCSIR	2 adjoining peptides 787.3521, 658283	2
																		VIELGCAATCPPAEPK/KDISCCSTDNCNTHP	2 adjoining peptides 856.9194, 603.5695
					8.1774 E2			28059	131.04	0.17	4	shannon 8464	Q3HXX5	NGFV4_TROCA	NGF	Venom nerve growth factor	NGF elapitoxin Aa1	QYFFETK	481.734	2
																		NPNPNPVPNECR	704.324	2
																		ALTMVDNQASWR	704.337	2
																		IDTACVCVISR	647.317	2
14	91	0.171	14A	0.911	5.241 E4			15535	205.11	0.53	7	shannon 72253	P81236	PA2B1_ACAAN	PLA2	Basic phospholipase A2 acanthin-1	PLA2 elapitoxin Aa2	NLYQFGGMIQCANK	830.384	2
																		CGWGGSGTPVDELDRCCQIHDNCYGEAEKK	595.233	3
																		CANDVPVCNDSK	689.789	2
																		GFVCDCDAAAAK	642.769	2
																		NNIGIGSK	401.723	2
			14b	0.083	1.9341 E2			27764	102.42	0.13	3	trinity 6195	Q3HXY4	NGFV-PSEPO	NGF	Venom nerve growth factor	NGF elapitoxin Aa2	NPNPVPSGCR	549.26	2
																		ALTMVDNQASWR	704.342	2
																		IDTACVCVISR	647.318	2
15	108	0.025	15	1	4.4176 E4			19423	186.25	0.36	5	oases 17518	A0A6J1W3K2	A0A6J1W3K2_9SAUR	PLA2	Basic phospholipase A2 paradoxin-like alpha chain	PLA2 elapitoxin Aa1	RPVWHYMDYGCYCGK/GGSGTPVDDLDR/CCQIHDDCYAEAEKR	3 adjoining peptides 669.9471, 594.7741, 652.2665	3/2/3
																		CYGSGPSCNSK	608.739	2
																		FVCACDSR	507.711	2
					2.1048 E2			17099	137.73	0.25	3	trinity 42119	Q45Z42	PA2PA_OXYMI	PLA2	Basic phospholipase A2 paradoxin like alpha chain	PLA2 elapitoxin Aa3	CYGSGPSCNSK	608.739	2
																		FVCACDSR/AALCFAQNPYNNANWNINTK	2 adjoining peptides 507.711, 1162.5427	2
16	111	0.017	16A	0.249	8.4297 E4			28059	228.9	0.37	12	shannon 8464	Q3HXX5	NGFV4_TROCA	NGF	Venom nerve growth factor	NGF elapitoxin Aa1	HENHPVHNLGEHSVCDSISSWVTK	693.075	4
																		INLNNHVYK/QYFFETK/CRNPNPNPVPNECR	3 adjoining peptides 557.8007, 481.732, 575.2642	2/2/3
																		LWNSYCTTTQTFVR/ALTMVDNQASWR	2 adjoining peptides 888.9244,696.3394	2/2
																		IDTACVCVISR	647.319	2
					1.7773 E4			19423	207.35	0.55	6	oases 17518	A0A6J1W3K2	A0A6J1W3K2_9SAUR	PLA2	Basic phospholipase A2 paradoxin-like alpha chain	PLA2 elapitoxin Aa1	NLLQFGFMIR	627.831	2
																		RPVWHYMDYGCYCGK/GGSGTPVDDLDR/CCQIHDDCYAEAEKR/YGCYPYWTLYSWK/CYGSCNSK	5 adjoining peptides 669.9499, 594.776, 652.2651, 893.9042, 608.7397	3/2/3/2/2
																		FVCACDSR	507.708	2
																		NNANWNINTK	594.788	2
					6.7584 E2			17099	186.56	0.34	4	trinity 42119	Q45Z42	PA2PA_OXYMI	PLA2	Basic phospholipase A2 paradoxin like alpha chain	PLA2 elapitoxin Aa3	YGCYPYWTLYSWK/CYGSGPSCNSK	2 adjoining peptides 893.9042, 608.7397	2/2
																		FVCACDSR/AALCFAQNPYNNANWNINTK	2 adjoining peptides 507.7079, 1162.5481	2/2
					2.6345 E3			15535	151.04	0.26	5	shannon 72253	P81236	PA2B1_ACAAN	PLA2	Basic phospholipase A2 acanthin-1	PLA2 elapitoxin Aa2	LNLYQFGGMIQCANK	878.931	2
																		CCQIHDNCYGEAEKK	595.232	3
																		NNIGIGSK	401.725	2
			16B	0.289	2.0222 E3			17099	218.72	0.34	6	trinity 42119	Q45Z42	PA2PA_OXYMI	PLA2	Basic phospholipase A2 paradoxin like alpha chain	PLA2 elapitoxin Aa3	YGCYPYWTLYSWK/CYGSGPSCNSK	2 adjoining peptides 893.9045, 608.7430	2/2
																		FVCACDSR/AALCFAQNPYNNANWNINTK	2 adjoining peptides 507.7088, 1162.5492	2/2
					6.5652 E4			19423	215.46	0.49	5	oases 17518	A0A6J1W3K2	A0A6J1W3K2_9SAUR	PLA2	Basic phospholipase A2 paradoxin-like alpha chain	PLA2 elapitoxin Aa1	RPVWHYMDYGCYCGK/GGSGTPVDDLDR/CCQIHDDCYAEAEKR/YGCYPYWTLYSWK/CYGSCNSK	5 adjoining peptides 669.9518, 594.7769, 652.2662, 893.9045, 608.743	3/2/3/2/2
																		FVCACDSR	507.709	2
																		NNANWNINTK	594.791	2
					6.0762 E3			28059	183.37	0.23	6	shannon 8464	Q3HXX5	NGFV4_TROCA	NGF	Venom nerve growth factor	NGF elapitoxin Aa1	QYFFETK/CRNPNPNPVPNECR	2 adjoining peptides 481.7335, 575.2679	2/3
																		LWNSYCTTTQTFVR/ALTMVDNQASWR	2 adjoining peptides 888.924, 696.3394	2/2
																		IDTACVCVISR	647.318	2
17	130	0.041	17A	0.716	2.5091 E4			18494	201.53	0.45	10	shannon 140387	D2YVK1	LECG_HOPST	CTL	C-type lectin galactose-binding isoform	CTL elapitoxin Aa1	NSCCCPQDWLPR	796.826	2
																		NWDDAEMFFCR	680.259	2
																		YIWEWTDR	584.778	2
																		TDFLPWR	467.743	2
																		DQPDHSNNNEFCVEIVSFTGYR/QWNDDSCTALRPFLCQCK	2 adjoining peptides 876.7153, 767.0057	3/3
			17B	0.151	7.2747 E2			25505	134.46	0.32	6	oases 9303	A8S6B6	CRVP_AUSSU	CRiSP	Cysteine-rich venom protein	CRiSP elapitoxin Aa1	NMLQMEWNSR
																		YLYVCQYCPAGN	754.319	2
																		GSIATPYK/SGPSCGDCPSACVNGLCTNPCK/YNNDFSNCK	3 adjoining peptides 418.7288, 1199.4768, 581.2329	2/2/2
																		CPATCFCHTEII	754.816	2
18	132	0.023	18A	0.317	5.1837 E3			18494	190.17	0.46	8	shannon 140387	D2YVK1	LECG_HOPST	CTL	C-type lectin galactose-binding isoform	CTL elapitoxin Aa1	NSCCCPQDWLPR	796.826	2
																		NWDDAEMFFCR	672.261	2
																		YIWEWTDR	584.775	2
																		TDFLPWR	467.745	2
																		DQPDHSNNNEFCVEIVSFTGYR/QWNDDSCTALRPF	2 adjoining peptides 876.72, 805.3581	3/2
			18B	0.541	7.2747 E2			25505	134.46	0.32	6	oases 9303	A8S6B6	CRVP_AUSSU	CRiSP	Cysteine-rich venom protein	CRiSP elapitoxin Aa1	NMLQMEWNSR
																		YLYVCQYCPAGN	754.319	2
																		GSIATPYK/SGPSCGDCPSACVNGLCTNPCK/YNNDFSNCK	3 adjoining peptides 418.7288, 1199.4768, 581.2329	2/2/2
																		CPATCFCHTEII	754.816	2
20	158	0.008	20	1	9.2099 E1			70490	110.11	0.1	3	shannon 11004	A0A670ZA06	A0A670ZA06_PSETE	AChE	Acetylcholinesterase	AChE elapitoxin Aa1	VSTQTGWVR	517.274	2
																		AILQSGSPNAPWATVTPAESR	1077.05	2
																		ETQVLLGVVK	543.33	2
																		VYAYLFDHR	592.295	2
																		LLNATVDPPRAD	641.341	2
21	160	0.014	21	0.97	2.2884 E4			64669	270.58	0.35	18	trinity 65894	Q4JHE2	OXLA_OXYSC	LAAO	L-amino acid oxidase	LAAO elapitoxin Aa1	RPLEECFR/EADYEEFLEIAR	2 adjoining peptides 553.7759, 742.8522	2/2
																		HVVVVGAGMAGLSAAYVLAGAGHK	751.071	3
																		VTLLEASER	509.282	2
																		EGWYNVNLGPMR	669.319	2
																		KDPGLFQYPVKPSEEGK	640.337	3
																		YDTYSTK	439.197	2
																		SDDLFSYEK	552.247	2
																		VAYQTPAK/TLSYVTADYVIVCSSSR	2 adjoining peptides 439.2419, 960.9715	2/2
																		IYFEPPLPPK	600.837	2
																		KFWEADGIHGGK/STTDLPSR	2 adjoining peptides 448.8967, 438.7252	3/2
																		TLADDTDFFQALDIK/TSADIVINDLSLIHQLPK/EEIQALCYPSK	3 adjoining peptides 856.9214, 989.0455, 669.327	2/2/2

## Sheet: Sheet2
		0.05
		63.4	3.17
