# Supplementary material for: The Venom Proteome of the Ecologically Divergent Australian Elapid, Southern Death Adder Acanthophis antarcticus
Source: Toxins (Basel). 2025 Jul 14;17(7):352. doi: 10.3390/toxins17070352 (PMC12298325; doi:10.3390/toxins17070352)
Supplement: Supplementary file 1 [file toxins-17-00352-s001.zip › Supplementary File S2 Toxin Quantification.xlsx]

## Sheet: Sheet1
Peak Number		integration			densitometry					MS1						ACCESSION CODE			3FTx	PLA2	NGF	CTL	CRiSP	AChE	LAAO			3FTx	3FT-Aa2b	shannon_56914	Aa3	PLA2	oases_17552	shannon_72253	oases_17518	trinity_42119	8464	6195
1																			59.7717	22.5369	2.47051	3.65468	1.86129	0.843	1.39486			119.543	117.973	0	1.57072		5.48802	31.5235	8.00665	0.055692	2.10242	2.8386
																										0						45.0738
2	3FTx	0.472																	0.472							0.472	0.472		0.472
3	3FTx	23.47																	23.47							23.47	23.47		23.47
4	3FTx	5.02	0.0502
				4a	63.4		3.18268		3FTx										3.18268							3.18268			3.18268
				4b	36.6		1.83732	0.0183732	3FTx	1.5591	E3	1559.1	2.17785	0.040014					0.040014							0.040014			0.040014
									PLA2	7.003	E4	70030	97.8222	1.79731		17552				1.79731						1.79731	5.02						1.79731
												71589.1														0
																										0
5	3FTx	10.547	0.10547	5a	87.5		9.22862		3FTx										9.22862							9.22862			9.22862
				5b	12.5		1.31837	0.0131837	3FTx	7.3984	E2	739.84	28.1915	0.371669					0.371669							0.371669			0.371669
									PLA2	1.8845	E3	1884.5	71.8085	0.946706		17552				0.946706						0.946706	10.547						0.946706
												2624.34														0
																										0
6		5.15	0.0515	6a	60.6		3.1209		3FTx										3.1209							3.1209			3.1209
				6b	39.4		2.0291	0.020291	actin	9.676	E3	9676														0
									tubulin	4.0357	E2	403.57														0
									3FTx	4.2363	E2	423.63	2.68671	0.0545159					0.054516							0.054516	3.17542		0.054516
									gunk	1.0212	E3	1021.2														0
									keratin	3.1858	E3	3185.8														0
										3.3272	E2	332.72														0
										2.733	E2	273.3														0
									histone	3.0688	E2	306.88														0
									ubiquitin	1.4454	E2	144.54														0
												15767.6														0
																										0
7		8.428	0.08428	7a	81.3		6.85196		3FTx										6.85196							6.85196			6.85196
				7b	18.7		1.57604	0.0157604	3FTx	7.3954	E2	739.54	88.6979	1.39791					1.39791							1.39791	8.24987		1.39791
									histone	9.4234	E1	94.234														0
												833.774														0
																										0
8		1.127							3FTx										1.127							1.127	1.127		1.127
																										0
9		5.63	0.0563	9a	83.9		4.72357		3FTx										4.72357							4.72357			4.72357
				9b	16.1		0.90643	0.0090643	3FTx	1.3102	E2	131.02	9.04322	0.0819705					0.08197							0.08197			0.08197
									PLA2	1.3178	E3	1317.8	90.9568	0.82446		o17518				0.82446						0.82446	5.63								0.82446
												1448.82														0
																										0
10	10a	1.27	0.0127		73.3				3FTx					0.93091		s40453			0.93091							0.93091	1.09		0.93091
	10b				14.6	0.18542	0.0018543			1.3102	E2	131.02	9.04322	0.0167688		s40453			0.016769										0.016769						0.168661
																s56914
										1.3178	E3	1317.8	90.9568	0.168661		o17518				0.168661
												1448.82
																										0
11		4.754	0.04754	11a	77.3		3.67484		3FTx										3.67484							3.67484			3.67484
				11b	22.3		1.06014	0.0106014	3FTx 2	7.4046	E2	740.46	16.8464	0.178596					0.178596							0.178596					0.178596
									NGF	2.3913	E3	2391.3	54.4051	0.576771							0.576771					0.576771											0.576771
									PLA2	1.2636	E3	1263.6	28.7485	0.304775		72253				0.304775						0.304775	4.73498							0.304775
												4395.36														0
	12a				67.6		0.478608																			0
12	12b	0.708	0.00708		32.4		0.229392	0.00229392	3FTx	2.2831	E5	228310	99.8922	0.229145	0				0.229145							0.229145			0.229145
									3FTx 2	2.4635	E2	246.35	0.107785	0.000247251					0.000247							0.000247	0.229392				0.000247
												228556														0
																										0
13	13b	1.853	0.01853	13a	61.1		1.13218		3FTx										0							0			0
				13b	38.9		0.720817	0.00720817	3FTx	9.4246	E1	94.246	1.63867	0.0118118					0.011812							0.011812			0.011812
									3FTx 2	4.8394	E3	4839.4	84.1432	0.606518					0.606518							0.606518					0.606518						0.102487
									NGF	8.1774	E2	817.74	14.2181	0.102487							0.102487					0.102487	0.720817
												5751.39														0
																										0
14		17.1	0.171	14a	91.7		15.6807	0.156807	PLA2	5.241	E4	52410	98.5069	15.4466						15.4466						15.4466								15.4466
										3.4722	E2	347.22														0
										4.0061	E2	400.61														0
										4.6547	E1	46.547														0
												53204.4														0
																										0
				14b	8.3		1.4193		NGF												1.4193					1.4193	16.8659											1.4193
																										0
15		2.523	0.02523						PLA2	17518	4.4176	E4	44176	99.5258	2.51104					2.51104						2.51104									2.51104
										17509																0
										42119	2.1048	E2	210.48	0.474198	0.011964					0.011964						0.011964	2.523									0.011964
													44386.5													0
																										0
16		1.668	0.01668	16a	24.9		0.415332	0.00415332	NGF		8.4297	E4	84297	79.9931	0.332237						0.332237					0.332237											0.332237
									PLA2	17518	1.7773	E4	17773	16.8656	0.0700481					0.070048						0.070048									0.070048
									PLA2	42119	6.7584	E2	675.84	0.641334	0.00266367					0.002664						0.002664										0.002664
									PLA2	72253	2.6345	E3	2634.5	2.49999	0.0103833					0.010383						0.010383	0.415332							0.010383
													105380													0
																										0
				16b	28.9		0.482052	0.00482052	NGF	8464	6.0762	E3	6076.2	8.23887	0.0397156						0.039716					0.039716											0.039716
									PLA2	42119	2.0222	E3	2022.2	2.74195	0.0132176					0.013218						0.013218										0.013218
									PLA2	17518	6.5652	E4	65652	89.0192	0.429119					0.429119						0.429119									0.429119
													73750.4													0
				16c	46.2		0.770616											0.770616								0.770616	1.668
																										0
17		4.086	0.04086	17a	71.6		2.92558	0.0292558	CTL						2.92558							2.92558				2.92558
				17b	15.1		0.616986	0.00616986	CRiSP						0.616986								0.616986			0.616986
				17c	13.3		0.543438											0.543438								0.543438	4.086
																										0
18		2.3	0.023	18a	31.7		0.7291		CTL													0.7291				0.7291
				18b	54.1		1.2443		CRiSP														1.2443			1.2443	1.9734
																										0
																										0
19		0.453	x															0.453								0.453
20		0.843							AChE															0.843		0.843
21		1.438	0.01438		97		1.39486		LAAO									0.04314							1.39486	1.438
																		0.259								0.259
																													58.9863	0	0.785361	0	2.74401	15.7617	4.00332	0.027846	1.05121	1.4193
																													3FT-Aa2b	shannon_56914	Aa3	PLA2	oases_17552	shannon_72253	oases_17518	trinity_42119	8464	6195
																																	Aa4	Aa2	Aa1	Aa3	NGF 1	NGF 2
