# Supplementary material for: The Venom Proteome of the Ecologically Divergent Australian Elapid, Southern Death Adder Acanthophis antarcticus
Source: Toxins (Basel). 2025 Jul 14;17(7):352. doi: 10.3390/toxins17070352 (PMC12298325; doi:10.3390/toxins17070352)
Supplement: Supplementary file 1 [file toxins-17-00352-s001.zip › Supplementary File S3 Intact masses.xlsx]

## Sheet: Sheet1
	Fraction	Mass (Da)
	2	3957.1
		4329.44
		4618.69
		5043.01
		5335.22
		8261.8
	3	7772.36
		8182.39
	3b	8182.22
	4	6708.22
		7084.27
		8182.23
	5	6709.11
		7616.84
		7772.93
		8182.23
		8727.69
		13354.2
	6	6651.35
		7069.56
		8182.24
		8727.7
		13350.2
	7	4207.17
		6651.32
		6867.43
		7615.74
		7771.83
		8182.17
	8	6651.11
		6707.5
		7772.39
		8182.24
	9	6707.5
		7217.61
		7616.8
		7772.96
		8181.93
	10	7217.85
		7772.4
		8182.18
		12913.8
	11	6676.45
		7217.61
		7616.42
		7772.91
		8182.19
		12914.5
	12	6677.05
		7218.23
		7265.9
		12896.2
